# Supplementary material for: Genome-Wide Transcriptional Profiling of Clostridium perfringens SM101 during Sporulation Extends the Core of Putative Sporulation Genes and Genes Determining Spore Properties and Germination Characteristics
Source: PLoS One. 2015 May 15;10(5):e0127036. doi: 10.1371/journal.pone.0127036 (PMC4433262; doi:10.1371/journal.pone.0127036)
Supplement: S1 Table — Sporulation genes functionally summarized and categorized by Galperin and colleagues [8] are listed in the 1st major column. The resulting C. perfringens homologs are listed in the 2nd major column. Their expression patterns and cluster numbers resulted from k-means clustering are shown in 3rd major column. (XLSX) [file pone.0127036.s002.xlsx]

## Sheet: Galplein20120212
Galperin et al. 2012									C. perfringens		C. perfringens homologues						Time-course expression (this study)
Gene name	Syno-nym	Locus tag	COG	Annotation	Regulator	Essential?			Key		Gene name		Locus tag	cog uberclass (Sacha)	Annotation		Cluster		A-T1	A-T2	A-T3	A-T4	A-T5		B-T1	B-T2	B-T3	B-T4	B-T5
General sporulation genes
spo0A		BSU24220	SpOG0001	Stage 0 sporulation initiation regulator Spo0A (response regulator, REC-HTH domains)	σH	Y			CPR_1781		spo0A		CPR_1781	COG0784	Spo0A protein		4		0	0.789009	0.758184	1.31789	1.67574		0	-0.537871	0.454442	-0.419022	-0.631501
spo0J		BSU40960	COG01475	Stage 0 sporulation protein Spo0J (antagonist of Soj), contain ParB-like nuclease domain					CPR_2665		spo0J		CPR_2665	COG1475	stage 0 sporulation protein J		6		0	-0.533854	-1.50549	-1.50805	-1.37983		0	-0.672694	-1.06855	-1.50462	-3.44789
sigE	spoIIGB	BSU15320	SpOG0005	Sporulation sigma factor SigE (mother cell-specific, SpoIIGB)	σH	Y			CPR_1733		sigE		CPR_1733	COG1191	RNA polymerase sigma-E factor		4		0	3.71735	4.00089	3.52826	1.90393		0	1.7141	-0.0976132	-1.34201	-1.83937
sigF	spoIIAC	BSU23450	SpOG0006	Sporulation sigma factor SigF (forespore-specific, SpoIIAC)	σH	Y			CPR_1732		sigF		CPR_1732	COG1191	RNA polymerase sigma-G factor		2		0	3.89742	4.36984	3.71815	2.24081		0	2.32345	1.61856	1.22482	1.15668
sigG	spoIIIG	BSU15330	SpOG0007	Sporulation sigma factor SigG (forespore-specific, SpoIIIG)	σF,σG	Y			CPR_1732		sigG		CPR_1732	COG1191	RNA polymerase sigma-G factor		2		0	3.89742	4.36984	3.71815	2.24081		0	2.32345	1.61856	1.22482	1.15668
sigH	spo0H	BSU00980	COG01595	RNA polymerase sigma factor SigH (Stage 0 sporulation protein Spo0H)		Y			CPR_2418		sigH		CPR_2418	COG1595	RNA polymerase sigma-H factor		5		0	0.324824	-0.16209	-0.498472	-1.39484		0	1.13792	0.134995	-1.16084	-3.43357
spoIIIC/spoIVCB	sigK	BSUW23_12795	SpOG0008	Sporulation sigma factor SigK (mother cell-specific, spoIIIC/spoIVCB)	σE,σK,SpoIIID	Y			CPR_1738				CPR_1738	COG1191	RNA polymerase sigma-70 factor family		1		0	3.4433	4.12675	4.66432	3.87331		0	4.65634	4.54395	4.20023	5.21521
spoIVCA		BSU25770	COG01961	Site-specific recombinase SpoIVCA required for creating the sigK gene (excision of the skin element)	σE,SpoIIID	Y		no CPR	CPF_2606				CPF_2606	#N/A	site-specific recombinase, resolvase family		#N/A		0	-0.786306	-0.213848	0.753973	0.634175		0	0.911043	1.66217	2.85236	1.99808
spmA		BSU23180	COG02715	Spore maturation protein SpmA	σH	Y			CPR_2542		spmA		CPR_2542	COG2715	spore maturation protein A		2		0	6.45116	5.68847	4.52181	3.68205		0	4.2945	2.68995	2.68823	2.69313
spmB		BSU23170	COG00700	Spore maturation protein SpmB, contains Gate (PF07670) nucleoside recognition domain	σH	Y			CPR_2541		spmB		CPR_2541	COG0700	spore maturation protein B		2		0	5.71441	4.99821	3.94946	2.53923		0	3.13331	2.32866	2.66811	1.60305
obgE		BSU27920	COG00536	Stage 0 sporulation GTPase ObgE (Spo0B-associated)		Y			CPR_2094		obgE		CPR_2094	COG0536	spo0B-associated GTP-binding protein		5		0	-1.22159	-0.87646	-1.63602	-2.75936		0	-0.00706198	-0.620662	-0.950655	-1.51749
soj		BSU40970	COG02759	Forespore chromosome partitioning protein Soj, negative regulator of sporulation initiation				checked	CPR_2666		soj		CPR_2666	COG1192	sporulation initiation inhibitor protein soj		6		0	-0.877215	-1.52891	-1.67036	-1.72569		0	-0.628775	-1.05944	-2.35661	-3.02459
spoIIAA		BSU23470	SpOG0004	Stage II sporulation protein SpoIIAA (antagonist of anti-sigma F factor)	σH				CPR_2022		spoIIAA		CPR_2022	COG1366	anti-sigma F factor antagonist		2		0	4.79807	4.6188	4.84682	4.69403		0	2.11251	2.45857	1.56021	1.6584
spoIIAB		BSU23460	SpOG0011	Stage II sporulation protein SpoIIAB (anti-sigma F factor, Ser/Thr protein kinase)	σH				CPR_2021		spoIIAB		CPR_2021	COG2172	anti-sigma F factor		2		0	3.60869	3.4199	3.62582	3.459		0	1.89406	2.43378	1.4771	1.56373
spoIID		BSU36750	COG02385	Stage II sporulation protein SpoIID, cell wall hydrolase required for complete dissolution of the asymmetric septum	σE	Y			CPR_2158		spoIID		CPR_2158	COG2385	stage II sporulation protein D		2		0	4.63221	3.84741	2.94483	3.04976		0	3.26827	2.22921	2.51888	2.7789
spoIIE	spoIIH	BSU00640	SpOG0015	Stage II sporulation protein SpoIIE (serine phosphatase - sigma-F activation / asymmetric septum formation)		Y			CPR_2475		spoIIE		CPR_2475	COG2208	putative stage II sprulation protein E		2		0	3.88273	3.88785	3.99562	5.04056		0	2.39853	1.84155	1.93257	1.87891
spoIIGA		BSU15310	SpOG0016	Stage II sporulation protein SpoIIGA (protease, processing of pro-sigma-E to active sigma-E)	Spo0A				CPR_1734		spoIIGA		CPR_1734	mclgroup1009	Sporulation factor SpoIIGA		4		0	3.61772	3.64767	3.1139	1.69242		0	1.65784	-0.155296	-1.43249	-2.14632
spoIIM		BSU23530	COG01300	Stage II sporulation protein SpoIIM, required for dissolution of the septal cell wall	σE	Y			CPR_1778		spoIIM		CPR_1778	COG1300	putative sporulation protein		2		0	4.9008	3.60214	3.13404	4.17218		0	2.91976	1.8683	2.66234	4.33437
spoIIP		BSU25530	SpOG0009	Stage II sporulation protein SpoIIP, required for dissolution of the septal cell wall	σE,σF,σG	Y			CPR_2012		spoIIP		CPR_2012	mclgroup1007	stage II sporulation protein P		2		0	5.64362	5.62466	4.8042	2.96109		0	4.62546	3.11848	2.84826	4.03394
spoIIQ2		CPE2182	SpOG0013	Metallopeptidase M23 family protein, putative clostridial sporulation protein SpoIIQ	σF				CPR_2157				CPR_2157	COG0739	putative peptidase		2		0	5.50767	4.60926	3.43244	3.11362		0	3.40662	2.57754	3.19149	3.80745
spoIIR		BSU36970	SpOG0014	Stage II sporulation protein SpoIIR, required for processing of pro-sigma-E (extracellular signal interacting with SpoIIGA?)	σF	Y			CPR_2185		spoIIR		CPR_2185	mclgroup1012	stage II sporulation protein R		5		0	-0.179881	-1.14724	-0.960078	-1.42905		0	-0.910681	-1.06506	-1.27657	-0.150442
spoIIIAA		BSU24430	COG03854	Stage III sporulation protein SpoIIIAA, ATPase component of the engulfment complex	σE	Y			CPR_1801		spoIIIAA		CPR_1801	COG3854	stage III sporulation protein AA		2		0	5.90472	3.69737	2.72553	2.16368		0	3.72358	1.83483	1.04876	3.5375
spoIIIAB		BSU24420	SpOG0017	Stage III sporulation protein SpoIIIAB, component of the engulfment complex	σE	Y			CPR_1800		spoIIIAB		CPR_1800	mclgroup1027	stage III sporulation protein AB		2		0	5.84803	4.09564	3.37924	2.31648		0	3.48383	1.39616	1.20788	3.20978
spoIIIAC		BSU24410	SpOG0018	Stage III sporulation protein SpoIIIAC, component of the engulfment complex	σE	Y			CPR_1799		spoIIIAC		CPR_1799	mclgroup1020	stage III sporulation protein AC		2		0	5.98117	4.30226	3.58776	2.51915		0	3.15193	1.40497	1.10742	3.68392
spoIIIAD		BSU24400	SpOG0019	Stage III sporulation protein SpoIIIAD, component of the engulfment complex	σE	Y			CPR_1798		spoIIIAD		CPR_1798	mclgroup1015	stage III sporulation protein AD		2		0	6.0595	5.08022	4.28739	3.89158		0	3.60562	2.62135	2.26191	4.87207
spoIIIAE		BSU24390	SpOG0020	Stage III sporulation protein SpoIIIAE, component of the engulfment complex	σE	Y			CPR_1797		spoIIIAE		CPR_1797	mclgroup1011	stage III sporulation protein AE		2		0	6.166	3.64724	3.10489	3.23071		0	3.13418	1.08328	0.991348	2.91155
spoIIIAG		BSU24370	SpOG0022	Stage III sporulation protein SpoIIIAG, component of the engulfment complex	σE	Y			CPR_1795		spoIIIAG		CPR_1795	mclgroup1019	stage III sporulation protein AG		2		0	5.43512	4.99459	3.96557	2.64272		0	3.21603	2.22899	1.82696	2.78313
spoIIIAH		BSU24360	SpOG0023	Stage III sporulation membrane protein SpoIIIAH	σE	Y					spoIIIAH		CPR_1794
spoIIID		BSU36420	SpOG0026	Stage III sporulation protein SpoIIID, transcriptional regulator of sigma-E- and sigma-K-dependent genes	σE	Y			CPR_2156		spoIIID		CPR_2156	mclgroup1016	stage III sporulation protein D		2		0	4.74366	3.99365	3.17916	2.92894		0	4.09044	2.7274	3.56297	4.22047
spoIIIE		BSU16800	SpOG0027	Stage III sporulation protein SpoIIIE, DNA translocating ATPase required for chromosome partitioning through the septum into the forespore		Y			CPR_1648		ftsK		CPR_1648	COG1674	DNA translocase FtsK		4		0	0.640318	-0.125903	-0.571255	0.142083		0	0.935865	0.122494	-0.944138	-0.235561
spoIVA		BSU22800	SpOG0028	Stage IV sporulation protein SpoIVA, required for proper spore cortex formation and coat assembly	σE	Y			CPR_1724		spoIVA		CPR_1724	mclgroup1017	stage IV sporulation protein A		2		0	4.56037	4.14885	4.7299	4.12464		0	3.69451	3.20513	2.29164	3.7531
spoIVB		BSU24230	SpOG0024	Stage IV sporulation protein SpoIVB, serine protease, degrades SpoIIQ, SpoIVFA	σF,σG	Y			CPR_1782		spoIVB		CPR_1782	COG0750	SpoIVB peptidase		1		0	1.62912	5.93906	6.15273	3.83143		0	4.3079	4.31526	4.69933	5.04868
spoIVFB		BSU27970	SpOG0031	Stage IV sporulation protein SpoIVFB, Zn-dependent protease required for the processing of pro-sigma-K to active sigma-K	σE	Y			CPR_2101		spoIVFB		CPR_2101	COG1994	peptidase, M50 family		2		0	5.07718	5.0331	4.0336	2.58466		0	3.18725	1.53431	1.5499	2.76046
spoVAC		BSU23420	SpOG0062	Stage V sporulation protein SpoVAC, mutants lead to the production of immature spores	σG	Y			CPR_2019		spoVAC		CPR_2019	mclgroup1003	stage V sporulation protein AC		1		0	2.51916	5.31748	4.58945	2.31233		0	5.49181	4.19039	3.88863	4.72543
spoVAD		BSU23410	SpOG0063	Stage V sporulation protein SpoVAD, mutants lead to the production of immature spores	σG	Y			CPR_2018		spoVAD		CPR_2018	mclgroup1002	stage V sporulation protein AD		1		0	2.28811	5.14418	4.73278	2.39769		0	5.85634	4.72837	4.26488	5.16944
spoVAEB		BSU23402	SpOG0080	Stage V sporulation protein SpoVAEB	σG	N			CPR_2017		spoVAE		CPR_2017	mclgroup1005	stage V sporulation protein AE		1		0	3.19647	5.72644	5.1044	2.88163		0	5.24439	4.64917	4.6745	5.3086
spoVAF		BSU23390	SpOG0082	Stage V sporulation protein SpoVAF, GerA family	σG	Y			CPR_1053		spoVAF/gerA		CPR_1053	mclgroup1037	GerA spore germination protein		2		0	2.17512	5.31934	4.6848	4.23525		0	3.98901	3.63465	3.46431	3.7311
spoVB		BSU27670	COG02244	Stage V sporulation protein SpoVB, required for cortex synthesis	σE	Y			CPR_2490		spoVB		CPR_2490	COG2244	stage V sporulation protein B		2		0	4.63496	4.22092	3.11187	2.49828		0	3.84326	2.48674	2.23485	3.55439
spoVC		BSU00530	COG00193	Peptidyl-tRNA hydrolase SpoVC		Y			CPR_2494		spoVC		CPR_2494	COG0193	peptidyl-tRNA hydrolase		5		0	-0.697383	-0.302188	-1.16351	-2.59839		0	0.937209	-0.36558	-1.44005	-1.60812
spoVD	ftsI	BSU15170	SpOG0039	Stage V sporulation protein SpoVD (penicillin-binding protein FtsI)	σE	Y			CPR_1846		spoVD		CPR_1846	COG0768	stage V sporulation protein D		6		0	-0.210337	-1.59014	-1.62448	-1.77564		0	-1.95752	-2.03573	-2.2902	-4.40355
spoVE	ftsW	BSU15210	SpOG0040	Stage V sporulation protein SpoVE/FtsW required for spore cortex peptidoglycan synthesis	σE	Y			CPR_1827		spoVE		CPR_1827	COG0772	stage V sporulation protein E		3		0	1.65404	0.947061	0.518316	0.825785		0	0.93043	0.527086	0.497199	1.50969
spoVG		BSU00490	COG02088	Stage V sporulation protein SpoVG required for spore cortex synthesis	σH	Y/N (with SpoIIB)			CPR_2500		spoVG		CPR_2500	COG2088	stage V sporulation protein G		4		0	1.38669	0.517713	1.14229	1.37698		0	-1.06669	-0.388961	-0.521177	-1.40871
spoVK		BSU17420	COG00464	Stage V sporulation protein SpoVK, AAA+-type ATPase, disruption leads to the production of immature spores	SpoIIID	Y			CPR_1517		spoVK		CPR_1517	COG0464	spoVK domain protein		5		0	-2.09954	-1.32697	-1.76313	-3.01718		0	0.293343	-0.0855133	-0.394585	-1.93119
spoVR		BSU09400	COG02719	Stage V sporulation protein SpoVR required for dehydratation of the spore core and assembly of the coat (two-domain protein)	σE	Y			CPR_1332		spoVR		CPR_1332	COG2719	stage V sporulation protein R		2		0	5.10884	4.85438	4.99309	3.62524		0	3.85504	2.67092	3.14891	4.14551
spoVS		BSU16980	COG02359	Stage V sporulation protein SpoVS, required for dehydratation of the spore core and assembly of the coat		Y/N			CPR_1643		spoVS		CPR_1643	COG2359	stage V sporulation protein S		4		0	2.00024	0.531894	0.510887	1.08744		0	-3.56804	-2.24742	-0.123689	-0.355635
spoVT		BSU00560	SpOG0054	Stage V sporulation protein SpoVT, regulator of stationary/sporulation gene expression	σG	Y			CPR_2491		spoVT		CPR_2491	COG2002	stage V sprulation protein T		1		0	2.03001	5.09716	4.77029	2.30173		0	5.11293	4.82494	4.4185	4.56511
bofA		BSU00230	SpOG0057	Sigma-K factor-processing regulatory protein BofA (Bypass-of-forespore protein A)	σE	Y			CPR_0059	CPE0049	bofA		CPR_0059	mclgroup7496	hypothetical protein		4		0	1.9776	2.34383	1.61814	0.889562		0	0.583134	1.09023	0.787255	1.24914
dapA		BSU16770	COG00329	Dihydrodipicolinate synthase	σE	Y			CPR_1872		dapA		CPR_1872	COG0329	dihydrodipicolinate synthase		3		0	-0.323763	2.52718	2.96708	3.8287		0	0.745411	1.98983	2.15318	3.11572
dapB		BSU22490	COG00289	Dihydrodipicolinate reductase		Y/N			CPR_1873		dapB		CPR_1873	COG0289	dihydrodipicolinate reductase		3		0	-0.161319	1.91783	2.60555	3.05703		0	0.30698	1.23867	1.59385	2.2814
etfA		CPE0312	COG02025	Electron transfer flavoprotein EtfA, alpha subunit, FixB family		Y			CPR_0304		etfA		CPR_0304	COG2025	electron transfer flavoprotein, alpha subunit		4		0	1.60536	1.88129	1.35002	0.583186		0	-2.06148	-1.41194	0.974819	2.14923
Small acid-soluble spore proteins (SASPs)																			#N/A	#N/A	#N/A	#N/A	#N/A		#N/A	#N/A	#N/A	#N/A	#N/A
ssp									CPR_1411		ssp1-3		CPR_1411/CPR_2035	mclgroup1004	small, acid-soluble spore protein		1		0	0.252991	3.23442	4.29388	4.78531		0	4.10878	5.63816	5.53264	5.18354
sspF/4	sas2	BSU00450/CD3220A	SpOG0053/SpOG0216	Small acid-soluble spore protein SspF (alpha/beta-type SASP)	σG				CPR_1870		ssp4		CPR_1870	mclgroup1270	small, acid-soluble spore protein, alpha/beta family		2		0	1.81893	4.86212	3.91473	2.69479		0	3.65447	3.43888	3.44514	3.75454
Spore cortex																			#N/A	#N/A	#N/A	#N/A	#N/A		#N/A	#N/A	#N/A	#N/A	#N/A
cwlC/cwlD		BSU17410/BSU01530	COG00860/SpOG0106	Sporulation-specific N-acetylmuramoyl-L-alanine amidase with C-terminal SPOR domain	σK,GerE/σE,σG	N/Y			CPR_2361		cwlD		CPR_2361	COG0860	N-acetylmuramoyl-L-alanine amidase CwlD		2		0	1.01836	5.3146	4.56305	1.81378		0	4.46295	4.06704	3.5346	3.49268
cwlJ/sleB		BSU02600/BSU22930	COG03773	Cell wall hydrolase involved in spore germination	σE,SpoIIID/σG	N/Y			CPR_2348		"sleB"		CPR_2348	COG3773	putative spore-cortex-lytic enzyme		2		0	5.56867	5.31102	4.37214	3.70328		0	3.00941	2.5649	2.17072	3.39921
stoA	spoIVH ykvV	BSU13840	COG00526	Sporulation thiol-disulfide oxidoreductase A (spore cortex synthesis)	σG	Y			CPR_0721		stoA		CPR_0721	COG0785	putative cytochrome C-type biogenesis protein		4		0	1.26293	2.37505	2.32936	1.35982		0	-0.70049	-0.82852	-1.27322	0.315695
ylbJ		BSU15030	COG03314	Sporulation integral membrane protein YlbJ, required for spore cortex formation	σE	Y			CPR_1699		ylbJ		CPR_1699	COG3314	sporulation integral membrane protein YlbJ		2		0	4.69065	3.23993	2.71281	1.23998		0	1.82257	1.37039	1.52703	1.71662
yabP		BSU00600	SpOG0108	Spore cortex protein YabP	σE	Y			CPR_2486		yabP		CPR_2486	mclgroup1014	sporulation protein YabP		1		0	4.72706	5.97613	5.41173	4.18002		0	5.81956	5.69806	5.12367	5.57532
yqfC		BSU25360	SpOG0070	Spore cortex protein YqfC, YabP family	σE	Y			CPR_1993		yqfC		CPR_1993	mclgroup1029	sporulation protein YqfC		2		0	5.71192	4.78816	4.17635	2.79079		0	4.22753	2.88871	2.40601	2.67863
yqfD		BSU25350	SpOG0071	Stage IV sporulation protein YqfD	σE	Y			CPR_1992		yqfD		CPR_1992	mclgroup1013	putative stage IV sporulation protein		2		0	4.46804	3.94717	2.73698	1.46373		0	3.35403	2.28226	1.73314	1.85354
sleC	CD0807	CPE2560	SpOG0155	Spore cortex-lytic enzyme SleC, peptidoglycan hydrolase					CPR_2566		sleC		CPR_2566	COG3409	spore cortex-lytic enzyme SleC		1		0	0.896204	4.08212	4.7404	5.0188		0	5.86134	5.49371	5.19188	6.2684
sleM		CPE1314	COG03757	Lysozyme, N-acetylmuramidase, GH25 family					CPR_1311		sleM		CPR_1311	COG3757	glycosyl hydrolase, family 25		3		0	-0.935967	1.97789	2.68134	3.94003		0	1.57254	3.3249	4.08193	5.10322
Spore coat																			#N/A	#N/A	#N/A	#N/A	#N/A		#N/A	#N/A	#N/A	#N/A	#N/A
cotH		BSU36060	COG05337	Spore coat protein CotH	σE,σK				CPF_1143				CPF_1143	#N/A	conserved hypothetical protein		#N/A		0	-0.307828	1.20935	1.51883	1.76078		0	1.30188	2.33451	2.72103	2.80019
cotJB		BSU06900	SpOG0117	Spore coat assembly protein CotJB	σE	N			CPR_0933		cotJB		CPR_0933	mclgroup1018	spore coat peptide assembly protein CotJB		1		0	0.261703	5.13697	6.12744	7.13873		0	6.17312	8.89784	9.47195	9.56932
cotJC/yjqC		BSU06910/BSU12490	COG03546	Spore coat protein CotJC, Mn-dependent catalase	σE/σK				CPR_0934		cotJC		CPR_0934	COG3546	spore coat peptide assembly protein CotJC		1		0	2.40329	4.51422	5.66936	6.24114		0	4.99989	6.53708	7.14801	7.45798
cotQ	yvdP	BSU34520	SpOG0084	Spore coat protein CotQ (YvdP), predicted oxidoreductase	σK,GerE				CPR_0404				CPR_0404	COG0277	probable reticuline oxidase		4		0	-0.715717	0.360833	0.589988	0.643064		0	0.902269	0.205204	-0.939142	-0.422034
cotS/cotI	ytaA	BSU30900/BSU30920	COG02334	Spore coat protein CotS, sugar or protein kinase (protein kinase superfamily)	σK				CPR_2192		cotS		CPR_2192	mclgroup1123	spore coat protein CotS		2		0	5.09298	5.81172	5.2646	3.87495		0	4.5551	3.63849	3.66108	4.70167
alr	yncD	BSU17640	COG00787	Alanine racemase	σE				CPR_0852		alr		CPR_0852	COG0787	alanine racemase		4		0	-0.615632	1.15901	1.30918	1.9971		0	-0.682653	-0.271565	-0.365135	-0.491768
yabG		BSU00430	SpOG0092	Sporulation-specific protease YabG	σK				CPR_2191				CPR_2191	mclgroup1026	peptidase family protein		1		0	2.34	6.04949	6.55706	7.05195		0	4.90453	6.09677	6.10635	7.44949
yckK	tcyA	BSU03610	COG00834	L-cystine-binding protein TcyA				checked	CPR_2062				CPR_2062	COG4215	amino acid ABC transporter, amino acid-binding protein/permease protein, His/Glu/Gln/Arg/opine family		6		0	-2.05322	-1.59218	-2.28947	-2.75832		0	-0.107521	-0.786264	-1.22497	-1.36058
yhaX		BSU09830	COG00561	Spore coat protein YhaX, hydrolase	σE				CPR_0579				CPR_0579	COG0561	HAD hydrolase, IIB family		4		0	-0.760659	2.18364	0.864298	-1.38996		0	1.29389	1.43167	0.422063	0.394533
yhbA		BSU08910	COG01600	FeS-oxidoreductase subunit YhbA					CPR_1320				CPR_1320	COG1600	putative iron-sulfur cluster binding protein		4		0	2.48764	2.42678	2.61452	2.10534		0	0.796759	-0.430506	-0.525319	-0.5214
yhbB		BSU08920	SpOG0033	Spore coat protein YhbB, contains amidase_6 domain	SpoIIID	N			CPR_1397				CPR_1397	mclgroup1099	conserved hypothetical protein		2		0	5.19994	4.71315	3.70813	2.42876		0	2.82914	1.78378	1.67219	2.55243
yhjR		BSU10610	COG01633	Spore coat protein YhjR, ferritin-like superfamily	σE,σK				CPR_0365				CPR_0365	mclgroup7521	conserved domain protein		3		0	0.5925	0.389738	0.615707	0.840751		0	1.21678	1.23348	1.97586	2.74315
yisY		BSU10900	COG00596	Spore coat protein YisY, uncharacterized alpha/beta hydrolase	σE,σK			checked	CPR_0093				CPR_0093	COG1263	PTS system, N-acetylglucosamine-specific IIBC component		5		0	-0.257464	0.974946	0.130854	-1.33009		0	1.69391	0.949857	0.195557	0.141343
yybI		BSU40630	SpOG0163	Spore coat protein YybI (inner coat)	σE				CPR_1593				CPR_1593	mclgroup1406	conserved hypothetical protein		1		0	1.14376	5.80534	6.14683	6.00896		0	2.94705	5.19318	4.76087	4.80761
Spore coat maturation																			#N/A	#N/A	#N/A	#N/A	#N/A		#N/A	#N/A	#N/A	#N/A	#N/A
dacB		BSU23190	COG01686	D-alanyl-D-alanine carboxypeptidase (penicillin-binding protein 5*)	σE	Y			CPR_1770		dacB		CPR_1770	COG1686	D-alanyl-D-alanine carboxypeptidase family protein		2		0	0.58038	5.10657	4.80906	2.8362		0	3.70348	3.70519	3.64486	4.51296
spsA		BSU37910	COG00463	Spore coat polysaccharide biosynthesis protein SpsA (dTDP-glycosyltransferase)	σE,σK				CPR_0706				CPR_0706	COG0463	glycosyl transferase, group 2 family protein		4		0	-0.190307	0.123045	0.147959	0.38346		0	0.365992	0.24808	-0.324895	-1.00553
spsC		BSU37890	COG00399	Spore coat polysaccharide biosynthesis protein SpsC (pyridoxal phosphate-dependent enzyme, putative dTDP-4-oxo-6-deoxy-D-glucose transaminase)	σE,σK			checked	CPR_0514				CPR_0514	COG1982	Orn/Lys/Arg decarboxylase		5		0	1.11161	-0.076358	-0.66147	-0.806883		0	0.358493	0.33836	0.0405727	-1.75145
spsI		BSU37840	COG01209	Spore coat polysaccharide biosynthesis protein SpsI (dTDP-glucose pyrophosphorylase)	σE,σK			checked	CPR_0469				CPR_0469	COG1210	UTP-glucose-1-phosphate uridylyltransferase		5		0	-0.585648	-0.310879	-0.988353	-1.87475		0	-0.0475221	0.175647	-1.60167	-3.32626
spsJ		BSU37830	COG01088	Spore coat polysaccharide biosynthesis protein SpsJ (dTDP-D-glucose 4,6-dehydratase)	σE,σK			checked	CPR_0468				CPR_0468	COG1087	UDP-glucose 4-epimerase		5		0	-0.559722	0.101277	-0.391748	-1.93937		0	0.917381	0.276805	-2.08653	-2.98746
spsK		BSU37820	COG01091	Spore coat polysaccharide biosynthesis protein SpsK (dTDP-4-dehydrorhamnose reductase)	σE,σK				CPE0618				CPE0618	#N/A	dTDP-4-dehydrorhamnose reductase		#N/A		0	1.04737	1.51981	1.66943	1.84464		0	0.415611	1.02699	1.72318	2.1427
spsL		BSU37810	COG01898	Spore coat polysaccharide biosynthesis protein SpsL (contains dTDP-4-dehydrorhamnose 3,5-epimerase-like cupin domain)	σE,σK				CPE0617				CPE0617	#N/A	dTDP-4-dehydrorhamnose 3,5-epimerase		#N/A		0	-0.432521	2.71083	3.21232	1.25437		0	0.635606	0.516668	2.02604	2.47443
Spore germination																			#N/A	#N/A	#N/A	#N/A	#N/A		#N/A	#N/A	#N/A	#N/A	#N/A
lgt		BSU34990	COG00682	Prolipoprotein diacylglyceryl transferase, diacylglycerol modification of GerC and GerD					CPR_0046				CPR_0046	COG0682	prolipoprotein diacylglyceryl transferase		4		0	-0.469829	-0.879001	-0.192689	2.5162		0	-2.32246	-0.715118	0.077304	-0.441902
gerM		BSU28380	COG05401	Spore germination and sporulation (stage II) regulator GerM	σE	Y			CPE2604				CPE2604	#N/A	hypothetical protein		#N/A		0	-0.806049	-0.665014	-1.21491	-1.42104		0	-0.766696	-1.30225	-2.9135	-2.86659
prkC		BSU15770	COG02815						CPR_1709		prkC		CPR_1709	COG2815	serine/threonine protein kinase BH2504		3		0	0.437381	0.894936	1.4356	2.85449		0	0.157295	0.867235	1.50534	2.10193
gpr		BSU25540	SpOG0115	Germination protease	σF,σG				CPR_2013		gpr		CPR_2013	mclgroup1010	GPR endopeptidase		1		0	2.38061	6.14271	5.23268	2.41639		0	5.5023	4.10573	4.18369	4.34595
gerKA/yndD/yfkQ		BSU03700/BSU17750/BSU07790	SpOG0121/SpOG0122	Spore germination protein GerKA, GerA family	σG				CPR_0615		gerKA		CPR_0615	mclgroup2726	spore germination protein, GerABKA family		2		0	1.77087	4.62379	3.89685	1.54242		0	4.16676	3.41358	3.02762	3.87963
gerKB		BSU03720	SpOG0122	Spore germination protein KB	σG				CPR_0614		gerKB		CPR_0614	mclgroup3186	spore germination protein		2		0	2.2561	4.87178	3.89489	1.25375		0	3.30449	2.4229	1.73081	1.8946
gerKC/yfkR		BSU03710/BSU07780	SpOG0123	Spore germination protein KC, GerC family	σG				CPR_0616		gerKC		CPR_0616	mclgroup2870	spore germination protein, GerABKC family		2		0	2.42993	5.57211	4.74644	3.80876		0	4.137	3.07706	2.86019	3.65049
yndE		BSU17760	SpOG0122	Similar to spore germination protein GerB (amino acid permease)	σG	N			CPR_0079				CPR_0079	COG0531	putative amino acid permease		4		0	0.826507	0.830371	0.198658	-0.954056		0	-1.37173	-1.49507	-2.60721	-1.97812
									CPR_2567		cspB		CPR_2567	COG1404	protease CspB		1		0	1.26512	5.74759	5.8164	5.96338		0	4.4065	4.75023	5.04403	5.60022
									CPR_2070		cspC		CPR_2070	COG1404	CspC family protein		1		0	0.584675	5.56023	5.8277	5.73362		0	5.48707	5.7514	5.81973	6.66699
ispA		CD2246	COG01404	Germination-specific serine protease					CPR_2071		cspA		CPR_2071	mclgroup2430	CspA family protein		1		0	1.02916	6.2357	6.40217	6.12625		0	6.37339	6.57529	6.49067	7.24294
Spo0A phosphorylation																			#N/A	#N/A	#N/A	#N/A	#N/A		#N/A	#N/A	#N/A	#N/A	#N/A
Ca_c0903		CA_C0903	SpOG0235	Clostridial sporulation sensor histidine kinase CAC0323/CAC0903					CPR_1316				CPR_1316	COG0642	sensory box histidine kinase		4		0	0.551209	0.561659	0.23543	-0.144708		0	-0.612691	-0.304362	-1.06761	-1.48934
Signaling																			#N/A	#N/A	#N/A	#N/A	#N/A		#N/A	#N/A	#N/A	#N/A	#N/A
yhcV		BSU09230	COG00517	CBS domain, transcribed in the spore	σG	N			CPR_2261		yhcV		CPR_2261	COG0516	inosine-5'-monophosphate dehydrogenase		5		0	-1.88459	-1.68622	-2.13581	-1.98775		0	-1.06017	-0.324803	-0.719898	-0.776818
ykuL		BSU14130	COG00517	CBS domain	Spo0A				CPR_2131		ykuL		CPR_2131	COG0517	CBS domain protein		2		0	2.43164	4.49675	4.37345	3.79341		0	1.29152	1.88335	2.24801	3.09289
prkA		BSU08970	COG02766	Serine protein kinase	σE	Y			CPR_1334		prkA		CPR_1334	COG2766	non-specific serine/threonine protein kinase		2		0	5.1022	5.10763	4.73333	3.44864		0	3.86508	2.5468	3.00993	4.37414
House cleaning																			#N/A	#N/A	#N/A	#N/A	#N/A		#N/A	#N/A	#N/A	#N/A	#N/A
arsC		BSU25780	COG00394	Arsenate reductase	σF	N			CPR_0827		arsC		CPR_0827	COG0394	arsenate reductase		4		0	0.665257	0.898522	0.511849	0.536349		0	0.77187	0.769369	-0.0942844	-0.208239
sodA		BSU25020	COG00605	Superoxide dismutase		N			CPR_1251		sodA		CPR_1251	COG0605	Mn/Fe superoxide dismutase		3		0	1.18335	3.21925	2.96792	1.6868		0	0.174794	1.08623	1.30053	1.62877
ahpF		BSU40100	COG03634	Alkyl hydroperoxide reductase				checked	CPR_2436		ahpF		CPR_2436	COG0492	thioredoxin-disulfide reductase		4		0	-0.852449	-0.337807	-0.198622	0.51972		0	-1.75064	-1.0814	-0.924389	-0.632856
CD0825		CD0825	COG01592	Rubrerythrin					CPR_0840		rbr		CPR_0840	COG1592	rubrerythrin		2		0	2.11883	4.78534	4.7957	3.25951		0	2.97913	3.21919	3.32907	3.31581
CD1433		CD1433	COG00450	Peroxiredoxin					CPR_0251		CD1433		CPR_0251	COG0450	AhpC/TSA family protein		4		0	1.12422	0.936709	0.146221	0.497572		0	-1.64597	-1.44106	-0.870236	-1.48326
splB	spl	BSU13930	COG01533	Spore photoproduct (thymine dimer) lyase	σG				CPE0724		splB		CPE0724	#N/A	spore photoproduct lyase		#N/A		0	-0.212882	0.947057	1.65993	0.834959		0	0.595367	1.50876	1.50824	1.48591
mutT		BSU04330	COG00494	Antimutator 8-oxo-dGTPase, Nudix superfamily	σF				CPR_2640		mutT		CPR_2640	COG0494	MutT/NUDIX family protein		5		0	-1.11143	-0.460271	-0.570436	-0.871638		0	-1.38455	-0.977803	-1.49204	-1.49564
ytkD		BSU30630	COG00494	Nucleoside triphosphate phosphohydrolase, Nudix superfamily	σF			checked	CPR_0561		ytkD		CPR_0561	COG2816	hydrolase, NUDIX family		3		0	0.738779	1.7359	2.29993	2.43831		0	-0.0367156	1.24954	0.393939	1.16873
CD3661		CD3661	SpOG0182	Nucleoside triphosphate pyrophosphatase, MazG superfamily					CPR_2653		CD3661		CPR_2653	mclgroup1146	conserved hypothetical protein		5		0	-0.502668	-0.143365	-0.424969	-1.57099		0	-0.298718	-0.426451	-0.0866902	-0.182167
paiA		BSU32150	COG00456	N1-spermidine/spermine acetyltransferase					CPR_2134		paiA		CPR_2134	COG0456	ribosomal-protein-alanine acetyltransferase		4		0	-1.89792	-1.3108	0.0314889	3.57535		0	-0.636709	-1.36689	2.07223	-1.17262
Cell division, DNA replication																			#N/A	#N/A	#N/A	#N/A	#N/A		#N/A	#N/A	#N/A	#N/A	#N/A
dnaA		BSU00010	COG00593	Chromosomal replication initiator protein DnaA					CPR_0001		dnaA		CPR_0001	COG0593	chromosomal replication initiator protein DnaA		6		0	-0.426834	-1.96508	-2.65354	-2.85185		0	-1.08792	-2.46571	-3.87722	-3.85936
dnaD		BSU22350	COG03935	DNA replication protein DnaD					CPR_2622		dnaD		CPR_2622	COG3935	putative DNA replication protein DnaD		6		0	-0.142072	-0.802555	-1.40416	-2.24374		0	-1.11191	-1.07236	-2.20168	-2.25738
yocI		BSU19220	COG00514	ATP-dependent nucleic acid helicase					CPR_0328		yocI		CPR_0328	COG0514	ATP-dependent DNA helicase RecQ		5		0	-0.0478514	0.263681	0.187202	-0.675056		0	-0.671093	-0.492654	-1.15425	-1.15321
lonB		BSU28210	COG01067	Lon-like ATP-dependent protease	σF				CPR_1383		lonB		CPR_1383	COG1067	ATP-dependent protease LonB		2		0	3.61561	3.58031	2.62588	1.36209		0	3.73699	3.14074	3.29548	3.0282
kgsA		BSU00420	COG00030	Dimethyladenosine transferase	σF	N			CPR_2526		kgsA		CPR_2526	COG0030	dimethyladenosine transferase		5		0	-1.68691	-0.836378	-1.56165	-2.61968		0	-0.386985	-0.255199	-1.60426	-2.22135
jag		BSU41030	COG01847	SpoIIIJ-associated RNA/ssDNA-binding protein					CPR_2670		jag		CPR_2670	COG1847	R3H domain protein		5		0	-0.444439	-0.533189	-0.347695	1.13309		0	-0.745823	-0.257829	-0.579602	-1.69819
yqfS		BSU25130	COG00648	Endonuclease IV	σG				CPR_1146		yqfS		CPR_1146	COG0648	AP endonuclease, family 2 protein		6		0	-0.336571	-1.69105	-2.22326	-2.32819		0	-0.965113	-1.72142	-1.86666	-1.27698
exoA		BSU22010	COG00258	5'-3'-exonuclease	σG				CPR_1962		exoA		CPR_1962	COG0258	DNA polymerase I		5		0	0.194383	-0.339619	-1.00047	-1.71294		0	-0.460025	-0.927323	-0.633124	-1.49804
yngJ		BSU18260	COG01960	Acyl-CoA dehydrogenase	σE				CPR_2286		yngJ		CPR_2286	COG1960	butyryl-CoA dehydrogenase		5		0	-0.0496642	-0.614703	-0.344508	-1.34288		0	1.26329	1.39504	1.49364	-1.49438
yyaA		BSU40990	COG01475	Spo0J-like DNA-binding protein YyaA					CPR_2665		yyaA		CPR_2665	COG1475	stage 0 sporulation protein J		6		0	-0.533854	-1.50549	-1.50805	-1.37983		0	-0.672694	-1.06855	-1.50462	-3.44789
sbcC	yiry	BSU10650	COG00419	DNA repair ATPase SbcC					CPR_0205		sbcC		CPR_0205	COG0419	exonuclease SbcC		4		0	0.683025	-0.118878	-0.0364695	0.357461		0	-1.28342	-1.66843	-0.505472	-1.19975
yqhH		BSU24580	COG00553	RNA polymerase-associated helicase protein, SNF2 family	σF	N			CPR_1597		yqhH		CPR_1597	COG0553	helicase, SNF2/RAD54 family		5		0	-0.797015	-0.382212	-0.674375	-0.534528		0	0.859423	0.747466	-0.0183542	0.218796
Transport																			#N/A	#N/A	#N/A	#N/A	#N/A		#N/A	#N/A	#N/A	#N/A	#N/A
oppA	spo0KA	BSU11430	COG00747	Oligopeptide ABC transporter (binding protein) (initiation of sporulation, competence development)					CPR_2258		oppA		CPR_2258	COG0747	oligopeptide/dipeptide ABC transporter, oligopeptide/dipeptide-binding protein		3		0	1.42165	2.10218	2.70213	2.58416		0	2.79416	2.59563	2.22368	0.971495
oppB	spo0KB	BSU11440	COG00601	Oligopeptide ABC transporter (permease) (initiation of sporulation, competence development)					CPR_2257		oppB		CPR_2257	COG0601	oligopeptide/dipeptide ABC transporter, permease protein		3		0	1.89421	2.93795	2.68485	1.33252		0	2.42973	2.16919	1.07425	-0.586495
oppC	spo0KC	BSU11450	COG01173	Oligopeptide ABC transporter (permease) (initiation of sporulation, competence development)					CPR_2256		oppC		CPR_2256	COG1173	ABC transporter, permease protein		2		0	1.77636	2.85156	2.94037	1.8923		0	2.92774	2.69016	2.04475	0.193402
oppD	spo0KD	BSU11460	COG00444	Oligopeptide ABC transporter (ATP-binding protein) (initiation of sporulation, competence development)					CPR_2255		oppD		CPR_2255	COG0444	oligopeptide/dipeptide ABC transporter, ATP-binding protein		2		0	2.41432	3.28167	2.99319	1.95446		0	2.66395	2.54392	2.13593	0.237691
oppF	spo0KE	BSU11470	COG04608	Oligopeptide ABC transporter (ATP-binding protein) (initiation of sporulation, competence development)					CPR_2254		oppF		CPR_2254	COG4608	oligopeptide/dipeptide ABC transporter, ATP-binding protein		2		0	2.0801	3.05201	2.95799	1.81516		0	2.36385	2.45393	2.299	0.100209
ycgF		BSU03090	COG01280	Predicted amino acid permease	σE				CPR_2660		ycgF		CPR_2660	COG1280	translocator protein, LysE family		6		0	-2.10506	-2.73585	-2.88748	-3.47483		0	-1.58672	-1.33425	-2.58721	-3.34991
yloB		BSU15650	COG00474	P-type calcium transport ATPase	σE	N			CPR_2026		yloB		CPR_2026	COG0474	cation-transporting ATPase, P-type		2		0	4.85714	3.3951	2.71637	3.47837		0	3.64476	2.35517	1.98607	3.93337
ytlA		BSU30595	COG00715	ABC transporter protein	σK				CPR_1466		ytlA		CPR_1466	COG0715	conserved hypothetical protein		3		0	0.0714472	2.61302	2.65431	1.47009		0	1.81737	1.61563	1.32085	1.63927
ytlC		BSU30610	COG01116	ABC transporter ATP-binding protein	σK			checked	CPR_0907		ytlC		CPR_0907	COG3839	sugar ABC transporter, ATP-binding protein		(missed on arrays)		#N/A	#N/A	#N/A	#N/A	#N/A		#N/A	#N/A	#N/A	#N/A	#N/A
ytrB		BSU30450	COG01131	Similar to ABC transporter (ATP-binding protein)					CPR_0437		ytrB		CPR_0437	COG1131	ABC transporter, ATP-binding protein		2		0	2.15243	4.33344	4.88162	4.68753		0	1.20385	1.4487	1.62386	2.21667
ytrE		BSU30420	COG01136	ABC transporter ATPase subunit					CPR_0119		ytrE		CPR_0119	COG1136	ABC transporter, ATP-binding protein		3		0	-0.474484	0.850873	1.0025	1.23272		0	0.343709	0.56281	0.879089	1.56767
ytvI		BSU29160	COG00628	Predicted permease	σE	Y/N			CPR_2662		ytvI		CPR_2662	mclgroup7665	sporulation integral membrane protein YtvI		2		0	4.06237	2.7911	2.40603	1.57878		0	1.23207	1.90142	1.92616	2.69193
yveA		BSU34470	COG00531	L-aspartate/L-glutamate permease	σG	N			CPR_0079		yveA		CPR_0079	COG0531	putative amino acid permease		4		0	0.826507	0.830371	0.198658	-0.954056		0	-1.37173	-1.49507	-2.60721	-1.97812
yxjC		BSU39000	COG02610	Predicted permease	σE				CPR_0751		yxjC		CPR_0751	COG2610	putative membrane protein		5		0	-0.875498	0.0480559	-0.49853	-0.254711		0	1.85415	1.52483	0.315644	0.828477
Transcriptional regulation																			#N/A	#N/A	#N/A	#N/A	#N/A		#N/A	#N/A	#N/A	#N/A	#N/A
abrB		BSU00370	COG02002	Transcriptional regulator of transition state genes	Spo0A				CPR_0268		abrB		CPR_0268	COG2002	Transcriptional regulator of transition state genes		(missed on arrays)		#N/A	#N/A	#N/A	#N/A	#N/A		#N/A	#N/A	#N/A	#N/A	#N/A
cggR		BSU33950	COG02390	Transcriptional regulator of glycolytic genes					CPR_1302		cggR		CPR_1302	COG2390	sugar-binding domain protein		5		0	-2.21119	-2.47623	-3.16932	-3.878		0	2.37829	2.50257	-1.01044	-2.23629
lrpA/B/C		BSU05050/BSU05060/BSU/4250	COG01522	Transcriptional regulator involved in repression of glyA transcription and KinB-dependent sporulation					CPR_1625		lrpA/B/C		CPR_1625	COG1522	transcriptional regulator, AsnC family		5		0	-0.513722	-0.394032	-1.24958	-2.14677		0	0.0172825	-0.641258	-1.31592	-0.865398
ccpC		BSU14140	COG00583	Transcriptional repressor of citB and citZ	Spo0A				CPR_0714		ccpC		CPR_0714	COG0583	transcriptional regulator, LysR family		4		0	2.01344	1.49294	1.44528	1.03232		0	-0.598391	-0.232361	-0.664857	-0.554498
ydcI		BSU04780	COG02183	Transcriptional accessory protein Tex (RNA helicase)	SpoIIID	N			CPR_2136		ydcI		CPR_2136	COG2183	RNA-binding protein		5		0	-0.93958	0.00889521	-0.345717	0.419214		0	-0.502458	-0.71977	-1.6461	-1.24864
Cell wall metabolism																			#N/A	#N/A	#N/A	#N/A	#N/A		#N/A	#N/A	#N/A	#N/A	#N/A
adhB/yjmD	gutB0	BSU26970/BSU01570	COG01063	Alcohol dehydrogenase	σG				CPF_0732		adhB		CPF_0732	#N/A	L-iditol 2-dehydrogenase		#N/A		0	-0.582004	0.949444	1.15487	0.929693		0	-0.702514	-0.436886	1.12548	2.0544
csfB		BSU00240	SpOG0212	Forespore-specific protein CsfB	σF				CPR_2449		csfB		CPR_2449	mclgroup2461	putative csfB protein		3		0	2.63801	2.48516	1.80896	-0.364572		0	2.26423	1.44959	2.22982	1.90687
ctpB		BSU35240	COG00793	PDZ-containing carboxyl-terminal protease processing protease	σG	N			CPR_0293		ctpB		CPR_0293	COG0793	carboxyl-terminal protease		3		0	0.292752	1.20192	0.843866	1.7358		0	1.88053	1.45572	1.27372	1.54076
dacF		BSU23480	COG01686	D-alanyl-D-alanine carboxypeptidase DacF (penicillin-binding protein)	σF,σG				CPR_1775		dacF		CPR_1775	COG1686	D-alanyl-D-alanine carboxypeptidase		1		0	1.43413	4.4329	4.5075	1.90368		0	5.65884	4.42576	4.09839	4.88515
dltB		BSU38510	COG01696	D-alanine esterase for lipoteichoic acid and wall teichoic acid	Spo0A				CPR_1495		algI		CPR_1495	COG1696	putative alginate biosynthesis protein AlgI		6		0	0.461704	-0.20612	-0.544928	-0.803656		0	-1.43082	-1.8408	-2.62719	-2.39522
exuR		BSU12370	COG01609	Hexuronate utilization, transcriptional regulator (LacI family)	σG	N			CPR_2503		exuR		CPR_2503	COG1609	sugar-binding transcriptional regulator, LacI family		6		0	-1.57467	-2.20602	-2.63923	-2.26432		0	-1.79567	-2.30029	-2.13442	-2.02436
exuT		BSU12360	COG02271	Hexuronate transporter YjmG	σG	N			CPR_0222		exuT		CPR_0222	COG2271	putative glycerol-3-phosphate transporter		3		0	0.196857	1.67595	1.47217	1.33808		0	1.73173	1.76745	2.75413	2.35119
mcsA	yacH	BSU00840	COG03880	Modulator of CtsR repression	σF	N			CPR_2439		mcsA		CPR_2439	COG3880	conserved hypothetical protein		3		0	0.54395	2.96621	2.90718	2.29504		0	1.44828	1.53485	1.18011	1.79163
murAB		BSU37100	COG00766	UDP-N-acetylglucosamine 1-carboxyvinyltransferase					CPR_2616		murAB		CPR_2616	COG0766	UDP-N-acetylglucosamine 1-carboxyvinyltransferase		5		0	-0.358826	-0.653161	-0.852454	-0.828367		0	-0.201817	-0.477784	-2.01445	-2.18569
pbpG	ywhE	BSU37510	COG00744	Sporulation-specific penicillin-binding protein PbpG	σF,σG				CPR_1930		pbpG		CPR_1930	COG0744	penicillin-binding protein, 1A family		5		0	0.293585	-0.238081	-0.562219	-1.93773		0	-0.117952	-0.710017	-1.29372	-0.905988
pbpI		BSU27310	COG00768	Penicillin-binding protein PBP4B	σF	N			CPR_1846		pbpI		CPR_1846	COG0768	stage V sporulation protein D		6		0	-0.210337	-1.59014	-1.62448	-1.77564		0	-1.95752	-2.03573	-2.2902	-4.40355
pdaA	yfjs	BSU07980	COG00726	Polysaccharide deacetylase PdaA (N-acetylmuramic acid deacetylase)	σG				CPR_1836		pdaA		CPR_1836	COG0726	delta-lactam-biosynthetic de-N-acetylase		1		0	0.738104	6.28642	5.42658	4.08574		0	5.32114	4.86584	4.66371	5.23587
sbp		BSU15270	COG03856	Small basic protein					CPR_1824		sbp		CPR_1824	COG3856	small basic protein		5		0	-0.640337	-0.196983	-0.755542	-1.27531		0	0.73281	0.476931	-1.33608	-0.872208
tuaG		BSU35550	COG00463	Glycosyltransferase	σF	N			CPR_0706		tuaG		CPR_0706	COG0463	glycosyl transferase, group 2 family protein		4		0	-0.190307	0.123045	0.147959	0.38346		0	0.365992	0.24808	-0.324895	-1.00553
tuaH		BSU35540	COG00438	Biosynthesis of teichuronic acid	σF	N			CPR_0257		tuaH		CPR_0257	COG0438	glycosyl transferase, group 1 family protein		5		0	-0.452583	0.41009	0.130674	-0.368016		0	0.370374	-0.202759	-0.223453	-0.946041
uxuA		BSU12340	COG01312	Hexuronate utilization, D-mannonate hydrolase	σF	N			CPE0151		uxuA		CPE0151	#N/A	D-mannonate dehydrolase		#N/A		0	-0.0176926	0.57553	1.66188	1.75657		0	-0.0780646	0.507112	1.43795	1.58861
uxuB	yjmF	BSU12350	COG01028	Hexuronate utilization, D-mannonate oxidoreductase	σF	N			CPR_0392		uxuB		CPR_0392	COG1028	2-deoxy-D-gluconate 3-dehydrogenase		3		0	4.78047	1.86904	1.20897	0.76184		0	0.0393073	2.25041	2.61936	-0.795137
ybaN	PdaB	BSU01570	COG00726	Polysaccharide deacetylase PdaB	σE	Y			CPR_1878		ybaN		CPR_1878	COG0726	polysaccharide deacetylase family protein		2		0	1.25312	5.05456	4.21064	1.41588		0	3.33833	1.97317	1.74219	0.669299
yfnH		BSU07270	COG01208	sugar-phosphate cytidylyltransferase	σK			CPR_0086	CPR_0596		yfnH		CPR_0596	COG4750	nucleotidyl transferase family protein		3		0	2.0239	1.30637	0.601639	0.578271		0	-0.821881	2.60787	1.53869	-0.404497
yitC		BSU10940	COG02045	2-phosphosulfolactate phosphatase	σE				CPR_2562		yitC		CPR_2562	COG2045	2-phosphosulfolactate phosphatase		6		0	-1.8438	-1.98626	-1.82551	-2.19257		0	-1.86833	-1.92852	-1.91158	-2.39787
ykfA		BSU12970	COG01619	L,D-carboxypeptidase					CPR_2453		ykfA		CPR_2453	COG1619	LD-carboxypeptidase family protein		1		0	0.860923	5.5987	5.64633	5.08807		0	4.59916	4.99498	4.65549	4.989
yyxA		BSU40360	COG00265	Trypsin-like serine protease YyxA					CPR_2200		yyxA		CPR_2200	COG0265	serine protease		4		0	-0.787464	0.769574	0.433595	-0.300776		0	-0.32403	0.655405	0.194404	-0.777352
Poorly characterized (R COGs)																			#N/A	#N/A	#N/A	#N/A	#N/A		#N/A	#N/A	#N/A	#N/A	#N/A
hmp		BSU13040	COG01018	Nitric oxide dioxygenase	σG,spoVT	N			CPR_0756				CPR_0756	COG1018	oxidoreductase, FAD-binding		2		0	0.660344	3.05254	4.40565	5.62603		0	-0.289801	2.46992	2.9376	2.17031
yabC		BSU00360	COG00313	Methyltransferase	Spo0A				CPR_0267				CPR_0267	COG0313	tetrapyrrole methylase family protein		5		0	-1.19318	-1.0709	-1.19353	-1.41637		0	-1.22403	-0.42673	-0.497349	-1.60615
yesJ		BSU06920	COG00454	Acetyltransferase					CPR_1014				CPR_1014	COG0454	acetyltransferase, GNAT family		3		0	0.747855	1.02701	1.13324	2.03285		0	0.303483	0.5915	0.471841	2.04266
yfhM		BSU08590	COG00596	Alpha/beta hydrolase YfhM	σG,SpoVT	N			CPF_2244				CPF_2244	#N/A	hydrolase, alpha/beta fold family		#N/A		0	3.60103	4.85037	3.96097	3.27324		0	0.966354	0.882882	0.722092	0.850889
yheI/yknV		BSU09710/BSU14330	COG01132	ABC transporter (permease and ATPase domains)	SpoIIID	N			CPR_0495				CPR_0495	COG1132	ABC transporter, permease/ATP-binding protein		3		0	0.38459	1.4058	1.56395	1.65127		0	1.14464	1.02076	1.67002	1.39386
yhfI		BSU10240	COG01234	Metal-dependent hydrolase, metallo-beta-lactamase superfamily					CPR_1360				CPR_1360	COG1234	ribonuclease Z		4		0	0.0238629	1.63049	1.30519	0.229738		0	-0.154313	0.901221	-0.0136749	0.407994
yhfW		BSU10390	COG00665	Rieske [2Fe-2S] oxygenase	σF	N			CPF_0767				CPF_0767	#N/A	iron-sulfur cluster-binding protein, rieske family		#N/A		0	-1.47298	-1.01349	1.61167	1.17015		0	0.557124	0.205881	2.18584	2.97539
yitG		BSU10980	COG00477	Similar to multidrug resistance protein	σG	N			CPR_1574				CPR_1574	COG0477	transporter, major facilitator family		3		0	0.946542	1.73988	1.26432	0.723589		0	1.47714	1.35014	0.651549	1.60596
ytkL		BSU29410	COG02220	Metal-dependent hydrolase					CPR_2441				CPR_2441	COG2220	putative zinc-dependent hydrolase		3		0	2.62406	2.14275	1.87367	1.38139		0	1.44202	2.12571	2.49485	3.07797
yusE		BSU32770	COG00526	Thiol-disulfide oxidoreductase with thioredoxin domain	Spo0A				CPR_2350				CPR_2350	COG0526	thioredoxin		4		0	-0.437335	0.656503	0.678347	1.23824		0	-1.30179	-1.2909	-1.94581	-1.03242
yvaB		BSU33540	COG01182	NADPH-dependent FMN reductase	σG	N			CPR_0777				CPR_0777	COG1182	flavodoxin family protein		4		0	0.808025	2.38523	1.23464	-0.196257		0	1.27222	0.800622	0.113114	-0.256516
ywkD		BSU37020	COG00346	Glyoxalase superfamily protein	Spo0A				CPR_0444				CPR_0444	COG0346	glyoxalase family protein		6		0	-2.59264	-1.98596	-1.9271	-1.28562		0	-1.64096	-1.72632	-1.73937	-1.8988
yxbB		BSU39890	COG00500	S-adenosylmethionine-dependent methyltransferase YxbB	Spo0A				CPR_0164				CPR_0164	COG0500	methyltransferase, UbiE/COQ5 family		3		0	1.49686	1.60421	1.403	1.16622		0	0.147568	1.00504	1.44327	1.55039
yxjF		BSU38970	COG01028	Short chain dehydrogenase	σE				CPR_1138				CPR_1138	COG1028	3-oxoacyl-[acyl-carrier-protein] reductase		6		0	-0.608068	-1.35916	-1.43634	-2.34436		0	0.132622	-0.198897	-1.07838	-4.34963
yybB		BSU40700	COG00491	Metal-dependent hydrolase, metallo-beta-lactamase superfamily					CPR_1902				CPR_1902	COG0491	metallo-beta-lactamase family protein		5		0	-0.329938	-0.594145	-1.03369	-1.82742		0	0.768876	-0.0312678	-1.91913	-1.68191
Uncharacterized (S COGs)																			#N/A	#N/A	#N/A	#N/A	#N/A		#N/A	#N/A	#N/A	#N/A	#N/A
ydcA		BSU04610	COG00705	Uncharacterized sporulation protein	σE				CPR_1438				CPR_1438	COG0705	rhomboid family protein		4		0	1.00186	1.14269	0.754292	0.712426		0	0.673844	0.441002	0.730112	-0.298697
ydfR/ydfS		BSU05530/BSU05540	COG02323	Uncharacterized protein, DUF421	σG	N			CPR_1348				CPR_1348	COG2323	conserved hypothetical protein		2		0	1.48937	4.90339	4.32558	2.01139		0	4.06842	3.25484	3.07898	3.04228
yerB		BSU06570	SpOG0125	Uncharacterized lipoprotein YerB	Spo0A				CPR_2517				CPR_2517	mclgroup1323	conserved hypothetical protein		2		0	4.8185	4.33583	4.08606	4.62503		0	3.6411	3.04204	2.7599	2.77872
yhbH		BSU08980	COG02718	Uncharacterized sporulation protein	σE	N			CPR_1333				CPR_1333	COG2718	sporulation protein YhbH		2		0	5.35604	5.27017	5.34909	4.10831		0	3.77404	2.68595	3.17954	4.36343
yjcM		BSU11910	SpOG0033	Uncharacterized protein	Spo0A				CPR_1397				CPR_1397	mclgroup1099	conserved hypothetical protein		2		0	5.19994	4.71315	3.70813	2.42876		0	2.82914	1.78378	1.67219	2.55243
ymxH		BSU16720	COG01873	Spore protein YmxH, YlmC/YmxH family, contains PRC-barrel domain	σE				CPR_1731				CPR_1731	COG1873	PRC-barrel domain protein		2		0	4.31245	4.07244	3.15635	1.74971		0	2.01837	1.71893	1.23093	1.62954
yoaR		BSU18720	COG02720	Factor for cell wall maintenance or synthesis	σG	N			CPR_1310				CPR_1310	COG2720	vanW-like family protein		3		0	0.604742	1.92447	1.90305	2.00758		0	1.83433	1.63049	0.951613	1.33883
yocH		BSU19210/BSU32070	COG03584	Exported cell wall-binding protein	Spo0A/σF				CPR_1485				CPR_1485	COG3583	3D/G5 domain protein		4		0	0.0798204	1.01657	1.06048	0.100674		0	1.68746	1.18549	0.336483	-0.085111
yqfU		BSU25110	COG01284	integral inner membrane protein	σE				CPR_2360				CPR_2360	COG1284	putative membrane protein		4		0	0.466111	0.249299	-0.457788	0.0766687		0	0.186217	-0.0582094	-0.349592	-0.537738
yqhQ		BSU24490	COG03872	Uncharacterized protein YqhQ, DUF1385 domain	σF	N			CPR_2177				CPR_2177	COG3872	modification methylase, HemK family		6		0	-1.64594	-2.0127	-1.95261	-1.67773		0	-0.511108	-0.944363	-2.2392	-2.42923
yrbC		BSU27820	COG00217	Translational regulator YrbC, UPF0082/DUF28 family					CPR_1922				CPR_1922	COG0217	conserved hypothetical protein TIGR01033		5		0	-0.363967	-0.687318	-0.881837	-0.715719		0	-0.150448	0.326953	-1.44589	-2.13983
ytfJ		BSU29500	COG03874	Uncharacterized protein	σF	N			CPR_1772				CPR_1772	COG3874	conserved hypothetical protein		2		0	4.28274	5.45537	3.97487	2.13797		0	4.13477	3.19109	2.56085	2.38182
ytrF		BSU30410	COG04591	Sporulation control protein, predicted permease component of an ABC-type transporter					CPE1540				CPE1540	#N/A	probable ABC transporter		#N/A		0	-0.135992	0.965988	1.28935	2.19172		0	-2.5869	-2.54381	-2.28529	-1.04459
yttP		BSU29630	COG01309	transcriptional regulator	Spo0A				CPR_0034				CPR_0034	COG1309	transcriptional regulator, TetR family		3		0	-1.03062	1.19683	1.19132	0.816824		0	1.16003	0.942934	1.08846	1.63134
ytxC		BSU28960	SpOG0095	Uncharacterized protein	σE				CPR_1859				CPR_1859	mclgroup1022	putative sporulation protein YtxC		1		0	2.71534	6.50381	6.19102	5.41878		0	4.38358	3.35061	4.52078	3.35858
yunB		BSU32350	SpOG0224	Spore formation protein YunB	σE	Y			CPR_1929				CPR_1929	mclgroup1021	sporulation protein YunB		2		0	3.79383	4.63911	4.44636	4.24529		0	2.24625	2.70769	2.23209	2.444
yuzA		BSU31380	COG02155	Uncharacterized protein	σG	N			CPR_1626				CPR_1626	COG2155	conserved hypothetical protein		2		0	0.0420915	5.13828	4.19707	2.15051		0	1.0797	3.73466	2.90217	2.86519
yviA		BSU35480	COG01307	Uncharacterized protein BSU35480 (DegV)					CPR_0296				CPR_0296	COG1307	degV family protein		5		0	-0.672239	-0.30621	-0.896679	-1.86028		0	-0.136114	-0.197855	-1.99457	-2.9082
yyaC		BSU40950	SpOG0241	Uncharacterized protein, DUF1256	σF	N			CPR_2663				CPR_2663	mclgroup1028	putative sporulation protein YyaC		2		0	5.56864	4.19525	3.54919	3.01979		0	2.76898	2.13738	2.91811	3.18928
yyaD/ykvI		BSU40940/BSU13710	COG03949	Integral inner membrane protein	σE				CPR_2565				CPR_2565	COG3949	putative membrane protein		2		0	6.81435	4.97096	3.53672	2.34369		0	2.50236	1.1672	0.983367	3.11826
CD3496		CD3496	COG00776	DNA-binding protein HU					CPR_2488				CPR_2488	COG0776	DNA-binding protein HU		5		0	-0.480987	-0.574483	-1.186	-1.08524		0	-0.65596	0.012718	-0.686483	-0.989253
CD3164		CD3164	COG00557	ribonuclease R					CPR_1292				CPR_1292	COG0557	ribonuclease R		2		0	0.624463	2.50904	3.10697	3.68996		0	2.18712	3.27597	3.71785	4.51763
CD1511		CD1511	SpOG0227	Uncharacterized Fe-Mn-protein, DUF2935					CPR_0147				CPR_0147	mclgroup1076	conserved hypothetical protein		1		0	1.0439	5.18499	5.58537	6.34673		0	2.02204	3.8745	4.37832	5.67035
CD1046		CD1046	COG02195	peptidase T					CPR_0029				CPR_0029	COG2195	peptidase T		3		0	0.870929	2.52919	2.23555	1.48559		0	0.847322	1.03989	1.44811	1.65983
CD3221		CD3221	COG01473	N-acetyldiaminopimelate deacetylase (amidohydrolase)					CPR_1225				CPR_1225	COG1473	amidohydrolase family protein		3		0	0.832871	2.78117	2.30394	1.24229		0	1.56275	1.05105	0.740176	0.414804
CAC2903		CAC2903	SpOG0238	Uncharacterized clostridial protein, trimer of DUF3794 with C-terminal LysM domain					CPE2215				CPE2215	#N/A	hypothetical protein		#N/A		0	4.91491	4.88305	5.02746	3.71734		0	3.93082	3.31587	2.56289	2.83137
CD0173		CD0173	COG02843	lipoprotein					CPR_1635				CPR_1635	COG2843	capA domain protein		3		0	1.84983	1.28338	1.8776	1.81122		0	1.77305	1.5878	1.46156	2.09595
CD0546		CD0546	COG05523	membrane protein					CPR_0309				CPR_0309	COG5523	putative membrane protein		2		0	2.90858	3.97125	4.35163	5.30076		0	2.82312	3.72706	4.07124	4.17998
CD0708		CD0708	COG02195	aminoacyl-histidine dipeptidase					CPR_2115				CPR_2115	COG2195	aminoacyl-histidine dipeptidase		5		0	-0.41456	0.377737	0.00248108	-1.00789		0	-0.640937	-0.548542	-0.650427	-1.58457
CD0781		CD0781	COG00744	penicillin-bindingprotein					CPR_1930				CPR_1930	COG0744	penicillin-binding protein, 1A family		5		0	0.293585	-0.238081	-0.562219	-1.93773		0	-0.117952	-0.710017	-1.29372	-0.905988
CD0881		CD0881	COG00330	membrane protein					CPR_1132				CPR_1132	COG0330	SPFH domain protein/band 7 family protein		3		0	0.04844	1.68899	2.2041	2.7424		0	1.24812	0.970328	0.922997	1.86542
CD1071		CD1071	COG04224	conserved Uncharacterized protein					CPR_1073				CPR_1073	COG4224	conserved hypothetical protein		4		0	-0.133945	0.494028	0.746361	0.441032		0	-0.614953	-0.181939	-1.68831	-1.67531
CD1072		CD1072	COG01362	aminopeptidase					CPR_1076				CPR_1076	COG1362	aminopeptidase, M18 family		3		0	0.735051	1.65422	1.23657	0.761764		0	-0.221191	0.65893	1.51954	2.19662
CD1132		CD1132	COG02608	Copper chaperone, heavy-metal binding domain					CPR_2118				CPR_2118	COG2608	heavy metal binding protein		3		0	0.551495	3.76948	3.98752	2.48384		0	0.729359	1.81734	1.38553	1.42958
CD1165		CD1165	COG01534	conserved Uncharacterized protein					CPE2126				CPE2126(missed on arrays)	#N/A	#N/A		#N/A		#N/A	#N/A	#N/A	#N/A	#N/A		#N/A	#N/A	#N/A	#N/A	#N/A
CD1289		CD1289	COG00595	Metallo beta-lactamase superfamily protein					CPR_1745				CPR_1745	COG0595	RNA-metabolizing metallo-beta-lactamase family protein		5		0	-0.257099	-0.343978	-0.895119	-1.58842		0	-0.0788547	-0.131313	-1.01752	-1.13541
CD1307A		CD1307A	COG02740	conserved Uncharacterized protein					CPR_1660				CPR_1660	COG2740	conserved hypothetical protein		5		0	-1.11385	-0.519994	-0.749032	-1.75338		0	1.14701	0.735465	-0.0939042	-0.537622
CD1318		CD1318	COG01185	Polyribonucleotide nucleotidyltransferase					CPR_1652				CPR_1652	COG1185	polyribonucleotide nucleotidyltransferase		6		0	-0.412788	-1.0426	-1.40527	-2.14601		0	-0.263454	-0.906373	-1.74782	-2.90245
CD1319		CD1319	COG00726	Polysaccharide deacetylase					CPR_1878				CPR_1878	COG0726	polysaccharide deacetylase family protein		2		0	1.25312	5.05456	4.21064	1.41588		0	3.33833	1.97317	1.74219	0.669299
CD1332		CD1332	COG01968	undecaprenyl-diphosphatase					CPR_1204				CPR_1204	COG1968	undecaprenyl-diphosphatase UppP		6		0	0.459486	-1.20308	-1.92347	-0.960076		0	-0.57985	-1.3015	-2.73624	-2.11496
CD1392		CD1392/CD2513	COG00251	endoribonuclease					CPR_1089				CPR_1089	COG0251	putative endoribonuclease L-PSP		4		0	0.485169	1.31724	0.968643	0.436369		0	-0.978158	-0.198178	0.11117	0.360283
CD1436		CD1436	COG02720	exported protein					CPE1313				CPE1313	#N/A	conserved hypothetical protein		#N/A		0	0.398246	1.91286	1.94388	2.17337		0	1.77826	1.53969	0.846882	1.22954
CD1496		CD1496	COG04086	exported protein					CPR_0110				CPR_0110	COG4086	conserved domain protein		3		0	-0.576468	0.537212	0.598024	0.493669		0	-0.0414979	0.831161	0.923164	1.33106
CD1594		CD1594	COG00031	O-acetylserine sulfhydrylase					CPR_1322				CPR_1322	COG0031	cysteine synthase A		2		0	1.16227	3.25357	4.04867	5.26213		0	2.41567	3.34069	4.00799	4.41787
CD1676		CD1676	COG02039	Pyrrolidone-carboxylate peptidase					CPR_1413				CPR_1413	COG2039	pyroglutamyl-peptidase I		6		0	-2.58641	-2.63959	-3.131	-3.77165		0	-2.97396	-2.84946	-3.01416	-4.44587
CD1691		CD1691	COG00492	thioredoxin reductase					CPR_2349				CPR_2349	COG0492	pyridine nucleotide-disulphide oxidoreductase		4		0	-0.207175	0.656877	0.970402	1.90125		0	-1.65152	-1.62327	-1.83116	-0.437579
CD1730		CD1730	COG00489	ATP-binding protein					CPR_2521				CPR_2521	COG0489	conserved hypothetical protein		5		0	-0.655595	-0.291365	-0.53983	-0.309669		0	-0.480955	-0.26775	-1.39129	-0.65222
CD1930		CD1930	COG02333	exported protein					CPR_1480				CPR_1480	COG2333	metallo-beta-lactamase family protein		6		0	-1.96124	-2.30225	-2.98505	-2.8082		0	-1.04472	-0.197746	-1.30905	-2.47743
CD1943		CD1943	COG00316	conserved Uncharacterized protein					CPR_0641				CPR_0641	mclgroup1998	hesB family protein		5		0	-1.01562	0.284606	0.152895	-0.86058		0	-0.152513	0.220558	-0.406644	-1.09736
CD1972		CD1972	COG00624	Peptidase					CPR_1231				CPR_1231	COG0624	putative dipeptidase		4		0	0.671125	1.00554	0.818731	0.124218		0	-1.24622	-0.589879	-0.12605	-1.7086
CD2010		CD2010	COG00030	rRNA adenine N-6-methyltransferase (erythromycin resistance protein)					CPR_2526				CPR_2526	COG0030	dimethyladenosine transferase		5		0	-1.68691	-0.836378	-1.56165	-2.61968		0	-0.386985	-0.255199	-1.60426	-2.22135
CD2152		CD2152	COG01363	Glutamyl-aminopeptidase					CPR_1064				CPR_1064	COG1363	peptidase, putative, truncation		3		0	2.09948	3.47418	2.06801	1.16512		0	0.156162	1.10107	1.30442	1.45768
CD2396		CD2396	COG01853	Uncharacterized protein CD2396, DIM6/NTAB family					CPR_1399				CPR_1399	COG1853	putative flavin reductase		5		0	-0.370353	-0.938194	-0.391683	-0.602969		0	0.373991	0.249419	0.131433	0.554821
CD2431		CD2431	COG00155	Putative nitrite/sulphite reductase					CPR_0512				CPR_0512	COG0155	nitrite/sulfite reductase homolog		5		0	-0.950769	-1.13058	-1.43567	-1.45819		0	-1.0748	0.524541	-1.15392	-1.57761
CD2434		CD2434	SpOG0102	conserved Uncharacterized protein					CPR_1985				CPR_1985	mclgroup1144	UBA/TS-N domain protein		5		0	0.219413	-0.815552	-1.51464	-2.0426		0	-0.363031	-0.699712	-0.54802	-2.36612
CD2439		CD2439	COG00818	Diacylglycerol kinase/phospholipid phosphatase					CPR_1989				CPR_1989	COG0818	diacylglycerol kinase/PAP2 family protein		4		0	1.34961	0.453545	-0.0735691	-0.883045		0	0.357868	-0.531337	-0.9319	-0.272095
CD2447		CD2447	COG00537	histidine triad nucleotide-binding protein					CPR_1996				CPR_1996	COG0537	HIT family protein		3		0	-0.405649	0.12178	0.765882	1.01483		0	0.803868	1.32795	1.57016	1.85591
CD2477		CD2477	COG04866	conserved Uncharacterized protein					CPR_1208				CPR_1208	COG4866	conserved hypothetical protein		1		0	2.27096	4.95059	6.25776	7.57012		0	1.55323	4.83558	5.44743	5.49934
CD2561		CD2561	COG01461	phosphatase					CPR_1703				CPR_1703	COG1461	DAK2 domain protein		4		0	0.236891	0.707781	0.501358	0.0251306		0	-0.147367	0.132288	-0.777984	-1.56586
CD2589		CD2589	COG01561	conserved Uncharacterized protein					CPR_1721				CPR_1721	COG1561	conserved hypothetical protein TIGR00255		6		0	-0.398217	-1.59023	-2.2117	-2.55195		0	-0.272482	-1.08044	-2.84814	-2.67215
CD2613		CD2613	COG00006	Peptidase					CPR_2506				CPR_2506	COG0006	metallopeptidase, family M24		4		0	-0.602845	-0.0994687	-0.117757	0.830613		0	-0.542063	-0.631955	-1.22426	-1.67057
CD2626		CD2626	COG02848	cinserved Uncharacterized protein					CPE1497				CPE1497	#N/A	conserved hypothetical protein		#N/A		0	-0.0881649	2.06655	2.76009	2.3945		0	0.877924	1.56731	2.66422	0.951423
CD2632		CD2632	COG01160	GTP-binding protein EngA					CPR_1726				CPR_1726	COG1160	ribosome-associated GTPase EngA		6		0	-1.24572	-1.61098	-2.46831	-2.83351		0	-0.238218	-0.00539862	-1.49399	-2.59309
CD2660		CD2660	COG00612	probable peptidase					CPR_1890				CPR_1890	COG0612	peptidase, M16 family		5		0	0.0127863	0.256984	-0.3814	-1.50018		0	1.04517	0.423569	-1.90142	-1.50346
CD2661		CD2661	COG00612	probable peptidase					CPR_2037				CPR_2037	COG0612	peptidase, M16 family		3		0	1.16593	2.62548	1.97736	0.912452		0	1.23804	0.768579	0.51928	0.450936
CD2809		CD2809	SpOG0230	conserved Uncharacterized protein					CPR_2328				CPR_2328	mclgroup2103	conserved hypothetical protein		2		0	0.963018	2.65399	3.37596	2.21159		0	2.63583	2.41729	2.06372	2.35201
CD2936		CD2936	SpOG0173	Uncharacterized protein CD2936					CPR_1351				CPR_1351	mclgroup1339	conserved hypothetical protein		3		0	0.802488	1.89319	1.40907	1.82969		0	1.73364	1.58002	1.20986	0.501943
CD3032		CD3032	COG00520	aminotransferase					CPR_1448				CPR_1448	COG0520	aminotransferase, class V		1		0	0.277353	3.28942	4.1797	4.74928		0	6.33676	6.18047	6.04029	7.58864
CD3158		CD3158	COG02013	conserved Uncharacterized protein					CPR_0312				CPR_0312	COG2013	conserved hypothetical protein TIGR00266		4		0	1.14577	1.14374	0.391747	-0.694239		0	-0.354151	-0.764586	-1.30594	-1.2443
CD3269		CD3269	COG01164	pz-peptidase					CPR_1439				CPR_1439	COG1164	oligoendopeptidase F		4		0	0.987033	1.04352	0.593113	-0.221713		0	0.507426	0.098917	0.142346	-1.20053
CD3401		CD3401	COG01387	phosphoesterase					CPR_1040				CPR_1040	COG1387	putative histidinol phosphatase		3		0	0.0797298	1.82268	2.03504	2.88987		0	0.648003	0.637144	-0.300315	0.356098
CD3463		CD3463	COG00787	alanine racemase					CPR_0852				CPR_0852	COG0787	alanine racemase		4		0	-0.615632	1.15901	1.30918	1.9971		0	-0.682653	-0.271565	-0.365135	-0.491768
CD3522		CD3522	SpOG0231	conserved Uncharacterized protein					CPR_2525				CPR_2525	mclgroup1287	conserved hypothetical protein		2		0	3.46307	3.29957	3.95765	3.42836		0	4.17391	3.5908	3.19668	3.75389
CD3580		CD3580	SpOG0109	conserved Uncharacterized protein					CPR_2297				CPR_2297	mclgroup1036	conserved hypothetical protein		2		0	0.53941	3.96205	3.18486	2.50696		0	3.14997	2.94804	3.39031	4.13703
CD3595		CD3595	COG02309	aminopeptidase					CPR_1965				CPR_1965	COG2309	aminopeptidase		3		0	1.4588	2.42152	2.60262	2.32148		0	0.560512	1.22134	1.74085	2.464
CD3613		CD3613	SpOG0198	Uncharacterized conserved protein, staygreen (PF12638) family					CPR_2589				CPR_2589	mclgroup1445	conserved domain protein		1		0	3.55759	4.53752	5.40393	5.92601		0	4.77577	5.52866	5.21897	5.00448
CD3620		CD3620	SpOG0159	Uncharacterized protein					CPF_0742				CPF_0742	#N/A	conserved hypothetical protein		#N/A		0	-0.912301	0.207564	1.10412	0.17857		0	-1.60471	-0.926167	-0.237886	-0.152264
CD3667		CD3667	COG00425	Uncharacterized conserved protein, SirA_YedF_YeeD family (PF01206)					CPR_2206				CPR_2206	COG0425	conserved hypothetical protein		4		0	-0.466127	0.955928	0.739761	0.263953		0	-0.144784	-0.369071	-0.689364	-0.508436
CPE2100		CPE2100	SpOG0178	Uncharacterized protein CPE2100					CPR_2064				CPR_2064	mclgroup5424	hypothetical protein		4		0	0.382902	1.6667	1.10306	0.566241		0	-0.529562	0.259384	-0.0159688	-1.10781
